# Supplementary material for: Annexin A1 restores cerebrovascular integrity concomitant with reduced amyloid-β and tau pathology
Source: Brain. 2021 Jun 21;144(5):1526–41. doi: 10.1093/brain/awab050 (PMC8262982; doi:10.1093/brain/awab050)
Supplement: awab050_Supplementary_Data [file awab050_supplementary_data.zip]

Archive with 3 entries (2 files):
- awab050-suppl_data/
- awab050-suppl_data/awab050_Supplementary_material.pdf
- awab050-suppl_data/brain-2020-01457-File010.pdf
